# Supplementary material for: Lipidomics Analysis of Multilamellar Bodies Produced by Amoeba Acanthamoeba castellanii in Co-Culture with Klebsiella aerogenes
Source: Pathogens. 2023 Mar 3;12(3):411. doi: 10.3390/pathogens12030411 (PMC10057378; doi:10.3390/pathogens12030411)
Supplement: Supplementary file 1 [file pathogens-12-00411-s001.zip]

Archive with 6 entries (6 files):
- Supplementary materials.pdf
- Figure S3.tif
- Figure S4.tif
- Figure S1A.tif
- Figure S1B.tif
- Figure S2.tif
